# Supplementary material for: EP4-induced mitochondrial localization and cell migration mediated by CALML6 in human oral squamous cell carcinoma
Source: Commun Biol. 2024 May 14;7:567. doi: 10.1038/s42003-024-06231-4 (PMC11093972; doi:10.1038/s42003-024-06231-4)
Supplement: Supplementary file 4 — Supplementary Data 1 [file 42003_2024_6231_MOESM4_ESM.xlsx]

## Sheet: Fig1A
Fig1A
											Unpaired t-test. ***p<0.001
	WB	HGnF				HSC-3						P-value	Summary
	EP4/GAPDH	1.08018	0.901478	1.13324	0.885097	2.70854	2.08958	2.3528	1.79002		HGnF vs HSC-3	p<0.001	***

## Sheet: Fig1B
Fig1B
											Unpaired t-test. ns; not significant
	HGnF	CTRL				EP4 agonist						P-value	Summary
	Fura-2	1.09481	1.12624	1.04022	1.08864	1.12267	1.03519	1.13049	1.10131		HGnF vs HSC-3	0.63	ns
											Unpaired t-test. ***p<0.001
	HSC-3	CTRL				EP4 agonist						P-value	Summary
	Fura-2	1.11822	1.16421	1.13167	1.0747	1.51057	1.51984	1.37215	1.33134		HGnF vs HSC-3	p<0.001	***

## Sheet: Fig1C
Fig1C
											Unpaired t-test. ns; not significant
	HGnF	CTRL				EP4 agonist						P-value	Summary
	moving area (%)	132.068	102.097	84.5613	81.274	91.5349	124.069	123.551	77.0726		HGnF vs HSC-3	0.81	ns
											Unpaired t-test. ***p<0.001
	HSC-3	CTRL				EP4 agonist						P-value	Summary
	moving area (%)	84.5024	99.4015	106.918	109.178	155.14	163	170.736	190.704		HGnF vs HSC-3	p<0.001	***

## Sheet: Fig2A
Fig2A
											Unpaired t-test. ***p<0.001
		CTRL				EP4OE						P-value	Summary
	moving area (%)	99.7036	83.1159	105.662	111.519	180.65	175.881	190.033	186.024		CTRL vs EP4OE	p<0.001	***

## Sheet: Fig2B
Fig2B
											Unpaired t-test. *p<0.05
		CTRL				EP4OE						P-value	Summary
	invasion cells (%)	75.5613	85.8839	132.335	106.219	195.2	138.219	135.742	174.658		CTRL vs EP4OE	0.02	*

## Sheet: Fig2C
Fig2C
									Unpaired t-test. **p<0.01
		CTRL			EP4OE					P-value	Summary
	Lamellipodia number	0.854417	1.00601	1.13958	1.84664	1.93713	2.13214		CTRL vs EP4OE	0.001	**

## Sheet: Fig2F
Fig2F
											Unpaired t-test. **p<0.01
		CTRL				EP4OE						P-value	Summary
	Rate of metastasis	100	0	0	0	100	100	100	100		CTRL vs EP4OE	0.009	**
		0	0	0	0	100	100	0	0
		0=no metastasis
		100=metastasis

## Sheet: Fig3A
Fig 3A
GO analysis
GO	NS	enrichment	name	ratio_in_study	ratio_in_pop	p_uncorrected	depth	study_count	p_fdr_bh	study_items
GO:0007155	BP	e	cell adhesion	42/1252	317/20003	5.4947e-06	2	42	0.047749	ITGAL, VCAN, CTNNA2, PCDHGA2, COL19A1, CASS4, BMX, ICAM4, MAG, LAMA4, THBS4, ITGA4, CCN2, PCDHB12, TNFAIP6, OMG, ITGA11, HAPLN3, COL6A2, CCN1, THY1, AZGP1, CCDC141, CLDN2, NLGN1, LRRN2, CD34, CADM2, SPACA4, ADAMTSL1, PCDH18, COL6A6, CLDN34, BGLAP, PCDHGC4, PCDHA10, PCDHGB6, PCDHGA5, PCDHGA6, PCDHGB4, PCDHGB3, LMLN2
GO:0005576	CC	e	extracellular region	155/1252	1322/20003	1.48149e-14	2	155	1.98668e-11	TMEM98, PGLYRP1, TENM1, PRSS3, CLCA4, VCAN, TG, FSTL4, GAL, EDN1, CLUL1, COL5A3, COL19A1, SIGLEC1, CMA1, OSM, PDYN, ITIH6, TNFSF13B, CCL17, CPQ, FGL1, TULP2, AMH, ICAM4, FGF21, RLN1, TECTA, ENDOU, TULP1, VNN1, THBS4, IL12B, WNT5A, FNDC4, NID1, FASLG, COLEC11, CCN2, TECTB, INSL6, IAPP, FMOD, SRGN, IL13RA2, COL10A1, TNFAIP6, MATN4, IL17C, PSG8, DEFB126, CFP, KDR, VPREB3, DNAAF11, FGF13, RTBDN, VSTM…
GO:0005615	CC	e	extracellular space	100/1252	952/20003	3.10327e-07	2	100	0.000104037	CX3CL1, PRSS3, TG, GAL, CST7, EDN1, COL5A3, COL19A1, CMA1, TNFSF13B, CCL17, FGL1, AMH, FGF21, ENDOU, IL12B, IL5, FNDC4, ANGPTL1, F3, FASLG, MUC5B, COLEC11, CCN2, INSL4, SRGN, IL13RA2, COL10A1, TNFAIP6, IL17C, CFP, VPREB3, KRT34, ANGPTL3, FST, IL6, IL36A, LRRC32, PI15, LOXL4, OIT3, LUM, CMTM2, COL6A2, IL19, FCN3, ACTA1, GDF7, GC, CXCL14, LRRTM2, CCL28, PTH, IL34, AZGP1, IL24, ACTG2, IHH, RETNLB, I…
GO:0005887	CC	e	integral component of plasma membrane	67/1252	656/20003	7.46804e-05	4	67	0.0166911	SCN4A, TENM1, CLCA4, VSIG2, ASIC4, PCDHGA2, SLC10A1, NTSR1, ICAM4, MAG, ASIC2, EFNB3, CLEC2B, TACR1, FASLG, MLANA, PCDHB12, S1PR4, GRPR, FFAR2, KDR, SLC52A1, GUCY2D, LGR6, NMBR, HTR2B, LRRC32, ABCG5, KCNH5, AQP10, ACKR2, EPHA5, GLRA1, KCNA6, MCHR2, GRM1, TMPRSS11D, SLC24A2, SSTR5, HHIP, GPR183, DRD5, NLGN1, ADRA1D, CXCR6, GPR151, CHRNA9, CD28, TAS1R2, HTR1D, KCNK12, BTLA, CLCNKA, TNFRSF4, P2RY4, …
GO:0005886	CC	e	plasma membrane	210/1252	2637/20003	0.000170205	3	210	0.0326064	TMEM98, TBXA2R, TENM1, WAS, CLCA4, GRAMD1B, CASR, BEST2, PTGER3, CLDN18, GUCY2C, ATP12A, AMPH, CDH17, PILRA, SIGLEC1, PALM, SLC7A4, SLC10A1, NTSR1, RASSF2, BMX, RAB40AL, DRP2, TNFSF13B, KCNA7, ICAM4, CD33, PLEKHA4, SLC5A5, MAG, GRIK5, RASD1, ASIC2, RND2, EFNB3, IL10RA, CLEC2B, BIN2, ENDOU, KLRB1, OPRM1, TULP1, VNN1, GHR, FNDC4, TACR1, NID1, F3, FASLG, MUC5B, CCN2, CNRIP1, TSHZ3, GHSR, CD244, PTGF…
GO:0062023	CC	e	collagen-containing extracellular matrix	24/1252	173/20003	0.000216889	4	24	0.036356	COL5A3, COL19A1, CMA1, FGL1, TECTA, ANGPTL1, NID1, F3, FMOD, COL10A1, MATN4, ANGPTL3, LUM, COL6A2, FCN3, CCN1, AZGP1, COL26A1, MBL2, GREM1, TNXB, ZG16, HRNR, COL6A6
GO:0000137	CC	e	Golgi cis cisterna	6/1252	16/20003	0.000275808	5	6	0.0410955	GOLGA6A, GOLGA6C, GOLGA8Q, GOLGA8M, GOLGA6B, GOLGA8S
GO:0005581	CC	e	collagen trimer	11/1252	52/20003	0.000309511	2	11	0.0415054	COL19A1, COLEC11, COL10A1, C1QL1, COL6A2, FCN3, COL26A1, MBL2, C1QL3, COLEC10, COL6A6
GO:0005654	CC	p	nucleoplasm	70/1252	2076/20003	7.47833e-10	2	70	5.01422e-07	HOXC8, SNCAIP, SMC1B, EPHA6, PALM, RASSF2, BMX, CD33, KLF1, GRIK5, NR4A3, ESRRB, TSHZ3, H1-1, CTAG2, MASP1, STEAP4, RFPL3, HOXD1, HOXD10, CBFA2T3, GATA5, POLN, USP26, PDGFRA, HTR2B, LRRC32, MYG1, SCN1A, ACKR2, AMT, ZNF300, SPIN2A, ANKRD1, HNMT, BATF, FBXO32, GRHL3, DUSP23, HPGDS, KLF15, S100P, GPER1, BAALC, PKNOX2, SYNPO2L, RASGRP4, SYNPO2, HOXB2, EGR3, HOXC10, SLX1B, TENT5C, FOXL2, POU3F2, MAGEA…
GO:0005829	CC	p	cytosol	97/1252	2534/20003	1.31457e-08	2	97	5.87614e-06	WAS, PYGM, ARHGAP15, SMC1B, AMPH, SULT2B1, CMA1, RASSF2, BMX, CRYM, KRT32, CRACD, IL10RA, TULP1, GHR, PDE8B, IL12B, EFCC1, PDE1A, CCN2, ESRRB, AKR1D1, NEURL2, MASP1, HOXD10, DNAAF11, AANAT, KRT34, USP26, NMBR, CH25H, CDK15, TPH2, KRT71, STAC2, ACTA1, ACKR2, SPIN2A, RAB41, ANKRD1, PAOX, HNMT, BOLL, PDLIM3, TRIM74, FBXO32, DUSP23, UROC1, RSPH1, MYL3, KRT82, ALOX15, TTLL10, GBP4, NLRP3, ACTG2, HPGDS…
GO:0005730	CC	p	nucleolus	8/1252	457/20003	5.34874e-06	5	8	0.00143453	MRO, ZNF300, GPER1, FOXI1, NRXN1, VCX, FBLL1, HTD2
GO:0005509	MF	e	calcium ion binding	62/1252	541/20003	3.6032e-06	5	62	0.00559037	SCIN, PRSS3, FSTL4, CDH17, PCDHGA2, DLL3, CRTAC1, TNNC2, ANXA13, THBS4, EFCC1, KCNIP3, NID1, MAN1C1, COLEC11, CASQ2, PCDHB12, MATN4, MASP1, CIB2, OIT3, GUCA1C, FBLN5, RCN3, CDH18, VWDE, DMP1, MICU3, MYL3, ADGRL4, HPGDS, IHH, SPTA1, S100P, FAT3, CDH16, CALML6, RASGRP4, EFCAB12, ADGRE1, SCUBE2, ITLN1, F2, PROS1, EFCAB6, PLCD1, SLIT1, PLA2G2C, RYR1, HRNR, EFCAB9, EFCAB8, BGLAP, PCDHGC4, ACTN3, PCDHA…
GO:0003723	MF	p	RNA binding	15/1252	701/20003	2.86697e-07	4	15	0.000889621	ENDOU, H1-3, APOBEC2, CELF5, TDRD10, NSUN7, TENT5C, FBLL1, ZNF239, RBM20, OOEP, IFIT1B, PWP2, BCL2L2-PABPN1, MATR3

## Sheet: Fig3B
Fig3B
											Unpaired t-test. *p<0.05
	mRNA expression	HGnF				HSC-3						P-value	Summary
	CALML6	0.934302	0.947902	1.00046	1.11734	1.99515	1.43	1.80699	3.33237		HGnF vs HSC-3	0.03	*

## Sheet: Fig3C
Fig3c
											Unpaired t-test. **p<0.05
	WB	HGnF				HSC-3						P-value	Summary
	CALML6	1.40249	0.708375	0.784486	1.10465	2.15423	1.95841	2.18334	2.57895		HGnF vs HSC-3	0.001	**

[truncated: 34 more sheets: Fig3E, Fig4B, Fig4C, Fig4D, Fig5A, Fig5B, Fig5C, Fig5D, Fig5G, Fig5I, Fig6A, Fig6B, Fig6D, Fig6E, Fig6F, SFig2A, SFig3B, SFig3D, SFig3E, SFig4A …]
